# Supplementary material for: Nonlinear diversification rates of linguistic phylogenies over the Holocene
Source: PLoS One. 2019 Jul 17;14(7):e0213126. doi: 10.1371/journal.pone.0213126 (PMC6636708; doi:10.1371/journal.pone.0213126)
Supplement: S1 File — All data and code used in this paper are available in this README.txt file. (TXT) [file pone.0213126.s003.txt]

README file for �Linguistic phylogenies and rates of diversification� raw phylogenies

Given that biological analyses of species diversification, as well as several linguistic phylogenetic studies, have shown considerable variation in diversification rates through time, we opt for a Bayesian approach using a stochastic-branching model in R that flexibly allows for speciation and extinction rate shifts, and even mass-extinction events. The R package is called TESS. TESS requires ultrametric trees and so we first pruned the few extinct taxa in Indo-European, Semitic, Japonic, and Austronesian phylogenies (phy). Extinct languages are rare enough that they are unlikely to affect the analysis. At the end of this document are the original tree data and a list of all extinct languages that were removed.
> phy <- drop.tip(phy,getExtinct(phy))
For some trees the calendar date is given for the language sources. These are generally in the 1900s and so we treated them as extant and simply added on the required years to the final branch length to make the tree ultrametric. 
> addTip<-max(vcv(phy))-diag(vcv(phy))
> phy$edge.length[phy$edge[,2]<=length(phy$tip)] <-   phy$edge.length[phy$edge[,2]<=length(phy$tip)]+addTip
One advantage of TESS is that it accounts for sampling probability x (number of sampled languages over the total number of known languages) which is known to affect diversification analyses. We ran TESS turning off the mass extinction option. 
> tess.analysis(phy, numExpectedRateChanges = 1, estimateNumberMassExtinctions = FALSE, estimateMassExtinctionTimes = FALSE, samplingProbability = x, dir = "C:/�")
> phytess <- tess.process.output("C:/�",tree=phy, numExpectedMassExtinctions=0, criticalBayesFactors=c(2,6,10))
> tess.plot.output(phytess, fig.types=c("speciation rates", "extinction rates", "net-diversification rates"), xlab="Years ago")

Given that modeled extinction rates were small in magnitude, their inclusion had negligible effects on overall results. The 8 phylogenies with available internal structure (Chapacuran was not analyzed because it only has 5 languages) show considerable variation in diversification rates through time. Some show slowdowns, while others show upticks or stability through time, but there is no overall general trend to rates of diversification, allowing us to make the assumption of approximately stable exponential growth on average across our sample. Japonic appears to show a huge recent uptick but this is due, at least in part, to the inclusion of many dialects (total n is 59, but the total number of languages is only 12).

Tree data for Turkic. 
BEGIN TREES;
	TRANSLATE
		1	CHV,
		2	SJG,
		3	ALT,
		4	HAK,
		5	SHR,
		6	TUV,
		7	TOF,
		8	JAK,
		9	DOLG,
		10	BLKX,
		11	QUM,
		12	TAT,
		13	BAS,
		14	KRG,
		15	NOGX,
		16	KAZ,
		17	KLPX,
		18	UZB,
		19	UIG,
		20	KRMX,
		21	TRM,
		22	SAL,
		23	KHAL,
		24	AZB,
		25	TRK,
		26	GAGX
	;
	TREE * UNTITLED = [&R] (1:2206.429839,((2:1772.436072,((3:1017.42976,(4:474.458344,5:474.458344):542.971416):479.237028,((6:438.993847,7:438.993847):769.325051,(8:231.963656,9:231.963656):976.355242):288.34789):275.769284):266.781878,(((10:568.526282,11:568.526282):701.287734,((12:455.684934,13:455.684934):541.394215,(14:742.831062,(15:524.798419,(16:225.633626,17:225.633626):299.164793):218.032643):254.248087):272.734867):497.144196,((18:902.802665,19:902.802665):791.873777,(20:1462.7074,((21:626.598118,22:626.598118):581.47239,(23:984.992515,(24:845.489067,(25:450.186911,26:450.186911):395.302156):139.503448):223.077993):254.636892):231.969042):72.28177):272.259738):167.211889);
END;  
Tree data for Japonic. Middle and Old Japanese were removed from analysis.
BEGIN TREES;
	TRANSLATE
		1	AICHI,
		2	AKITA,
		3	AOMORI,
		4	CHIBA,
		5	EHIME,
		6	FUKUI,
		7	FUKUOKA,
		8	FUKUSHIMA,
		9	GIFU,
		10	GUNMA,
		11	HACHIJO,
		12	HATERUMA,
		13	HIRARA,
		14	HIROSHIMA,
		15	HOKKAIDO,
		16	HYOGO,
		17	IBARAGI,
		18	IKEMA,
		19	IRAFU,
		20	ISHIGAKI,
		21	ISHIKAWA,
		22	IWATE,
		23	KAGAWA,
		24	KAGOSHIMA,
		25	KANAGAWA,
		26	KOCHI,
		27	KUMAMOTO,
		28	KYOTO,
		29	MIE,
		30	MIYAGI,
		31	MIYAZAKI,
		32	NAGANO,
		33	NAGASAKI,
		34	NARA,
		35	NAZE,
		36	NIGATA,
		37	OITA,
		38	OKAYAMA,
		39	OKINAWA,
		40	OSAKA,
		41	SAGA,
		42	SAITAMA,
		43	SHIGA,
		44	SHIMANE,
		45	SHIZUOKA,
		46	TAKETOMI,
		47	TARAMA,
		48	TOCHIGI,
		49	TOKUSHIMA,
		50	TOKYO,
		51	TOTTORI,
		52	TOYAMA,
		53	WAKAYAMA,
		54	YAMAGATA,
		55	YAMAGUCHI,
		56	YAMANASHI,
		57	YONAGUNI
	;
	TREE * UNTITLED = [&R] (((((12:278.4770964,(20:204.1537076,46:204.1537076):74.32338875):110.339594,57:388.8166904):181.907974,(((18:66.3148262,19:66.3148262):56.96597954,13:123.2808057):33.7503174,47:157.0311231):413.6935412):489.5700839,(39:410.6776526,35:410.6776526):649.6170956):1121.489556,((50:50.26345469,(15:31.29278043,56:31.29278043):18.97067425):337.9379282,((1:50.10177055,9:50.10177055):276.8669038,((((33:169.0101929,((((31:46.94490807,24:46.94490807):29.78417713,27:76.7290852):22.08625032,37:98.81533551):47.10866375,(7:86.06936591,41:86.06936591):59.85463336):23.08619362):39.8335249,(51:58.45798926,44:58.45798926):150.3857285):51.00228372,(55:200.6776596,((((14:93.64174553,((16:45.3147939,49:45.3147939):32.0971294,38:77.4119233):16.22982223):13.70109741,43:107.3428429):26.87748674,((5:41.50688761,26:41.50688761):25.39291782,23:66.89980543):67.32052425):43.63438264,(29:120.9222528,(((28:26.34600705,40:26.34600705):36.85464588,53:63.20065293):32.83365694,34:96.03430987):24.88794294):56.93245951):22.82294731):59.16834188):52.41110482,((((17:138.7551771,(8:110.9238913,(((54:37.21196755,30:37.21196755):14.34722568,3:51.55919323):28.1416587,(22:52.63165675,2:52.63165675):27.06919518):31.22303942):27.8312858):28.32889186,48:167.084069):25.47088683,((42:64.65740855,10:64.65740855):96.54488826,((32:84.58244334,36:84.58244334):54.55688438,(11:111.1241488,45:111.1241488):28.01517891):22.06296909):31.35265901):57.13107555,(((52:56.00890203,21:56.00890203):41.12978018,6:97.13868221):70.14627295,(25:101.3067837,4:101.3067837):65.97817146):82.40107621):62.57107496):14.71156806):61.23270846):1793.582922);
END;
 
Tree data for Semitic. Extinct languages Ge�ez, Hebrew, Ugaritic, Akkadian, and Aramaic were removed.
BEGIN TREES;
	TRANSLATE
		1	Tigrinya,
		2	Tigre,
		3	Soddo,
		4	Chaha,
		5	Geto,
		6	Innemor,
		7	Mesmes,
		8	Mesqan,
		9	Gafat,
		10	Amharic,
		11	Argobba,
		12	Walani,
		13	Zway,
		14	Harari,
		15	Mehri,
		16	Harsusi,
		17	Jibbali,
		18	Soqotri,
		19	Moroccan.Arabic,
		20	Ogaden.Arabic
	;
	TREE * UNTITLED = [&R] ((((18:1405.807219,17:1405.807219):583.4004378,(16:1002.347513,15:1002.347513):986.8601431):2572.665707,((1:1713.102583,2:1713.102583):1050.687818,(((9:1549.189991,(10:893.3086024,11:893.3086024):655.8813887):324.5482238,((8:959.6643147,((7:446.401664,6:446.401664):310.8032197,(5:288.0083873,4:288.0083873):469.1964964):202.4594311):426.3180489,3:1385.982364):487.7558513):171.9048094,((13:859.9401925,14:859.9401925):328.2369823,12:1188.177175):857.4658495):718.147377):1798.082962):618.1617439,(19:834.5106732,20:834.5106732):4345.524434);
END;  
Tree data for Lezgic.
BEGIN TREES;
	TRANSLATE
		1	Aghul_proper,
		2	Alyk_Kryts,
		3	Archi,
		4	Budukh,
		5	Fite_Aghul,
		6	Gelmets_Tsakhur,
		7	Gequn_Aghul,
		8	Gyune_Lezgi,
		9	Ixrek_Rutul,
		10	Keren_Aghul,
		11	Koshan_Aghul,
		12	Kryts_proper,
		13	Luchek_Rutul,
		14	Mikik_Tsakhur,
		15	Mishlesh_Tsakhur,
		16	Mukhad_Rutul,
		17	Nidzh_Udi,
		18	Northern_Tabasaran,
		19	Southern_Tabasaran,
		20	Vartashen_Udi
	;
	TREE * UNTITLED = [&R] ((3:2656.099964,((((2:172.8731033,12:172.8731033):172.0506397,4:344.9237429):1479.132384,(((14:81.06015815,15:81.06015815):103.3659823,6:184.4261404):1001.105201,(9:230.0896406,(16:110.0558774,13:110.0558774):120.0337632):955.4417011):638.5247855):489.5934356,(8:1198.618087,((((10:180.6898063,(5:102.9400344,1:102.9400344):77.7497719):82.63694408,7:263.3267504):187.6849346,11:451.011685):362.7779675,(19:182.2675846,18:182.2675846):631.5220678):384.8284349):1115.031475):342.4504015):1073.900029,(20:253.6952411,17:253.6952411):3476.304753);
END;  
Tree data for Indo-European. Latin, Hittite, Luvian, Lycian, Tocharian A and B, Gothic, Old English, Vedic Sanskrit, Old Irish, Umbrian, Oscan, Old Prussian, Avestan, Old Persian, Ancient Greek, Old Norse, Classical Armenian, Old High German, and Old Church Slavonic were removed. 
BEGIN TREES;
	TRANSLATE
		1	Armenian_List,
		2	Armenian_Mod,
		3	Greek_ML,
		4	Greek_Mod,
		5	Albanian_K,
		6	Albanian_C,
		7	Albanian_G,
		8	Albanian_Top,
		9	Wakhi,
		10	Iron_Ossetic,
		11	Digor_Ossetic,
		12	Afghan,
		13	Waziri,
		14	Tadzik,
		15	Persian_List,
		16	Kurdish,
		17	Baluchi,
		18	Romani,
		19	Kashmiri,
		20	Singhalese,
		21	Nepali_List,
		22	Bengali,
		23	Assamese,
		24	Oriya,
		25	Marwari,
		26	Sindhi,
		27	Gujarati,
		28	Marathi,
		29	Bihari,
		30	Hindi,
		31	Lahnda,
		32	Urdu,
		33	Latvian,
		34	Lithuanian_ST,
		35	Slovenian,
		36	Serbocroatian,
		37	Bulgarian,
		38	Macedonian,
		39	Russian,
		40	Ukrainian,
		41	Polish,
		42	Byelorussian,
		43	Lusatian_U,
		44	Lusatian_L,
		45	Slovak,
		46	Czech,
		47	Czech_E,
		48	English_ST,
		49	Luxembourgish,
		50	German_ST,
		51	Frisian,
		52	Flemish,
		53	Dutch_List,
		54	Faroese,
		55	Icelandic_ST,
		56	Riksmal,
		57	Danish,
		58	Swedish_List,
		59	Swedish_VL,
		60	Swedish_Up,
		61	Irish_A,
		62	Scots_Gaelic,
		63	Welsh_N,
		64	Welsh_C,
		65	Cornish,
		66	Breton_List,
		67	Breton_ST,
		68	Breton_SE,
		69	Vlach,
		70	Romanian_List,
		71	Provencal,
		72	Walloon,
		73	French,
		74	Catalan,
		75	Spanish,
		76	Portuguese_ST,
		77	Sardinian_L,
		78	Sardinian_C,
		79	Sardinian_N,
		80	Friulian,
		81	Italian,
		82	Ladin,
		83	Romansh
	;
	TREE * UNTITLED = [&R] ((1:1202.257089,2:1202.257089):5629.695828,((((3:401.642984,4:401.642984):4688.833563,((5:643.492696,6:643.492696):256.210399,(7:460.191072,8:460.191072):439.512023):4190.773452):911.851654,(((9:2797.023359,(10:229.325521,11:229.325521):2567.697838):1027.803361,((12:640.268926,13:640.268926):2060.399103,((14:703.170064,15:703.170064):1272.311853,(16:1289.154424,17:1289.154424):686.327493):725.186112):1124.158691):1059.366408,(18:3554.345191,((19:2084.570751,20:2084.570751):817.017244,((21:1725.515245,(22:1144.011309,(23:879.093744,24:879.093744):264.917566):581.503936):576.236894,((25:1292.815881,26:1292.815881):688.394203,((27:993.359937,28:993.359937):706.758293,(29:1260.547373,(30:786.042616,(31:497.491613,32:497.491613):288.551003):474.504757):439.570857):281.091854):320.542056):599.835856):652.757196):1329.847937):1118.135073):396.703039,(((33:1347.092148,34:1347.092148):1772.513183,((35:1368.123336,(36:886.279901,(37:526.825061,38:526.825061):359.454841):481.843434):243.802861,((39:955.495571,(40:711.893149,(41:497.003668,42:497.003668):214.889481):243.602422):255.797049,((43:90.47613,44:90.47613):730.499963,(45:489.347759,(46:316.241382,47:316.241382):173.106377):331.628334):390.316528):400.633576):1507.679135):2588.498776,(((48:1565.568625,((49:368.550492,50:368.550492):1006.820297,(51:630.663608,(52:304.574985,53:304.574985):326.088623):744.707181):190.197836):330.753992,((54:354.782664,55:354.782664):958.313608,((56:336.858007,57:336.858007):385.501457,(58:490.135202,(59:286.047838,60:286.047838):204.087364):232.224262):590.736807):583.226346):3191.583719,(((61:916.309973,62:916.309973):1954.769277,((63:240.814119,64:240.814119):1307.0076,(65:1029.197677,(66:426.597947,(67:157.122091,68:157.122091):269.475856):602.59973):518.624042):1323.257531):1574.505328,((69:802.856015,70:802.856015):1186.535219,(((71:626.585319,(72:273.770963,73:273.770963):352.814356):702.010626,(74:956.952238,(75:472.97657,76:472.97657):483.975668):371.643706):238.246808,((77:546.728203,(78:387.024725,79:387.024725):159.703478):698.241995,((80:568.724241,81:568.724241):334.89424,(82:411.862555,83:411.862555):491.755927):341.351716):321.872555):422.548481):2456.193343):642.321759):620.197771):690.927132):432.921678);
END;  
Tree data for Austronesia. Old Javanese, Favorlang, Siraya, and Chinese languages were removed. 
BEGIN TREES;
	TRANSLATE
		1	SquliqAtayal,
		2	CiuliAtayal,
		3	Sediq,
		4	Saisiat,
		5	Pazeh,
		6	Thao,
		7	Bunun,
		8	CentralAmis,
		9	Kavalan,
		10	Basai,
		11	Paiwan,
		12	Bali,
		13	Sasak,
		14	Gayo,
		15	Javanese,
		16	Lampung,
		17	Komering,
		18	Madurese,
		19	Sunda,
		20	Kerinci,
		21	Minangkabau,
		22	Ogan,
		23	MalayBahasaIndonesia,
		24	Melayu,
		25	Indonesian,
		26	MelayuAmbon,
		27	MelayuBrunei_D,
		28	Iban,
		29	BanjareseMalay,
		30	RejangRejang,
		31	TobaBatak,
		32	HainanCham,
		33	Chru,
		34	PhanRangChamEasternCham,
		35	Moken,
		36	NgaiborSAru,
		37	UjirNAru,
		38	ElatKeiBesar,
		39	Geser,
		40	Watubela,
		41	Bobot,
		42	Bonfia,
		43	Werinama,
		44	Masiwang,
		45	HituAmbon,
		46	Paulohi,
		47	MurnatenAlune,
		48	Alune,
		49	BuruNamroleBay,
		50	Soboyo,
		51	DaweraDaweloor,
		52	Dai,
		53	NorthBabar,
		54	SouthEastBabar,
		55	Serili,
		56	EastMasela,
		57	CentralMasela,
		58	Emplawas,
		59	TelaMasbuar,
		60	Imroing,
		61	Letinese,
		62	Luang,
		63	Serua,
		64	Nila,
		65	Teun,
		66	Erai,
		67	Iliun,
		68	Tugun,
		69	Perai,
		70	Aputai,
		71	Talur,
		72	Kisar,
		73	Kemak,
		74	Mambai,
		75	Tetum,
		76	Atoni,
		77	RotiTermanu_D,
		78	Sekar,
		79	KoiwaiIrianJaya,
		80	KeiTanimbarKei,
		81	Yamdena,
		82	Selaru,
		83	Leipon,
		84	Loniu,
		85	Levei,
		86	Likum,
		87	Lou,
		88	Nauna,
		89	Seimat,
		90	Wuvulu,
		91	FijianBau,
		92	Marquesan,
		93	Mangareva,
		94	RapanuiEasterIsland,
		95	Hawaiian,
		96	Maori,
		97	Rurutuan,
		98	TahitianModern,
		99	Penrhyn,
		100	Rarotongan,
		101	Tuamotu,
		102	Tuvalu,
		103	Tokelau,
		104	Nukuoro,
		105	Kapingamarangi,
		106	Luangiua,
		107	Sikaiana,
		108	Takuu,
		109	Tikopia,
		110	UveaEast,
		111	Niue,
		112	FutunaEast,
		113	Futuna,
		114	FutunaWest,
		115	VaeakauTaumako,
		116	IfiraMeleMeleFila,
		117	Emae,
		118	UveaWest,
		119	Rennellese,
		120	Anuta,
		121	Samoan,
		122	Tongan,
		123	Rotuman,
		124	Kiribati,
		125	Kusaie,
		126	MarshalleseE_D,
		127	Marshallese,
		128	Ponapean,
		129	Mokilese,
		130	Chuukese,
		131	Woleai,
		132	Carolinian,
		133	Puluwatese,
		134	SaipanCarolinian,
		135	Satawalese,
		136	Mortlockese,
		137	Woleaian,
		138	ChuukeseAKATrukese,
		139	PuloAnnan,
		140	Nembao,
		141	Asumboa,
		142	Tanimbili,
		143	Teanu,
		144	Buma,
		145	Vano,
		146	Tanema,
		147	Aiwoo,
		148	Nanggu,
		149	MaloSantaCruz,
		150	LwepeSantaCruz,
		151	Nengone,
		152	Dehu,
		153	Iaai,
		154	Nelemwa,
		155	Jawe,
		156	Canala,
		157	Mwotlap,
		158	Mota,
		159	PeteraraMaewo,
		160	Raga,
		161	SakaoPortOlry,
		162	Merei,
		163	ArakiSouthwestSanto,
		164	Nese,
		165	Tape,
		166	Naman,
		167	Avava,
		168	Neveei,
		169	Nati,
		170	Nahavaq,
		171	Orkon,
		172	AmbrymSouthEast,
		173	PaameseSouth,
		174	Namakir,
		175	Nguna,
		176	SouthEfate,
		177	SyeErromangan,
		178	Ura,
		179	Lenakel,
		180	TannaSouthwest,
		181	Kwamera,
		182	AnejomAneityum,
		183	Bugotu,
		184	Nggela,
		185	GhariGuadalcanal,
		186	Tolo,
		187	Kwaio,
		188	Lau,
		189	KwaraaeSolomonIslands,
		190	Toambaita,
		191	Saa,
		192	SantaAna,
		193	Mussau,
		194	Tabar,
		195	Madara,
		196	Tigak,
		197	TungagTungakLavongai,
		198	Nalik,
		199	KaraWest,
		200	Tiang,
		201	LungaLungaMinigir,
		202	Kuanua,
		203	Patpatar,
		204	Siar,
		205	Babatana,
		206	Sisingga,
		207	Ririo,
		208	VaghuaChoiseul,
		209	Varisi,
		210	MarovoNewGeorgia,
		211	HoavaNewGeorgia,
		212	Roviana,
		213	Simbo,
		214	KilokakaYsabel,
		215	ChekeHolo,
		216	Kokota,
		217	KiaZabana,
		218	NehanHape,
		219	Nissan,
		220	Teop,
		221	Taiof,
		222	Banoni,
		223	Vitu,
		224	NakanaiBileki_D,
		225	Maututu,
		226	Lakalai,
		227	NumbamiSiboma,
		228	Kove,
		229	Maleu,
		230	Sengseng,
		231	Mouk,
		232	Aria,
		233	Gedaged,
		234	Megiar,
		235	Matukar,
		236	Bilibil,
		237	Kairiru,
		238	Wogeo,
		239	Manam,
		240	Gapapaiwa,
		241	Ubir,
		242	Bwaidoga,
		243	Diodio,
		244	Molima,
		245	Dobuan,
		246	Suau,
		247	Saliba,
		248	Kilivila,
		249	MagoriSouthEastPapua,
		250	Motu,
		251	Mekeo,
		252	Giman,
		253	Buli,
		254	BigaMisool,
		255	As,
		256	MinyaifuinGebe,
		257	Numfor,
		258	Waropen,
		259	AmbaiYapen,
		260	WindesiWandamen,
		261	Mor,
		262	KasiraIrahutu,
		263	Bima,
		264	Kambera,
		265	ESKamberaSouthern_D,
		266	ESLewa_D,
		267	ESUmbuRatuNggai_D,
		268	Mamboru,
		269	Wanukaka,
		270	Anakalang,
		271	Pondok,
		272	Baliledo,
		273	Kodi,
		274	GauraNggaura,
		275	LamboyaLaboya,
		276	WejewaTanaRighu_D,
		277	Savu,
		278	Manggarai,
		279	Ngadha,
		280	Soa,
		281	LioFloresTongah,
		282	Lamaholot,
		283	Kedang,
		284	Sika,
		285	Chamorro,
		286	Palauan,
		287	Nias,
		288	Mori,
		289	Baree,
		290	MunaKatobuTongkuno_D,
		291	Wuna,
		292	Wolio,
		293	Bonerate,
		294	Popalia,
		295	BanggaiW_D,
		296	Tontemboan,
		297	Sangir,
		298	SangilSaraganiIslands,
		299	SangirTabukang_D,
		300	Bantik,
		301	BugineseSoppeng_D,
		302	TaeSToraja,
		303	Makassar,
		304	Maloh,
		305	Maanyan,
		306	MerinaMalagasy,
		307	Tunjung,
		308	Katingan,
		309	DayakNgaju,
		310	KayanUmaJuman,
		311	PunanKelai,
		312	Modang,
		313	Bukat,
		314	Lahanan,
		315	KenyahLongAnap,
		316	MelanauMukah,
		317	Bintulu,
		318	BerawanLongTerawan,
		319	Belait,
		320	KelabitBario,
		321	Singhi,
		322	DayakBakatiqSaraRiok,
		323	TimugonMurut,
		324	Idaan,
		325	KoronadalBlaan,
		326	SaranganiBlaan,
		327	TboliTagabili,
		328	ManoboDibabawon,
		329	ManoboAtaupriver,
		330	ManoboAtadownriver,
		331	ManoboTigwaIglogsad_D,
		332	WBukidnonManobo,
		333	ManoboIlianenKibudtungan_D,
		334	Binukid,
		335	ManoboKalamansigCotabatoParil_D,
		336	ManoboSaranganiKayaponga_D,
		337	SubanunSindangan,
		338	SubanonSiocon,
		339	Maranao,
		340	BikolNagaCity,
		341	Cebuano,
		342	Surigaonon,
		343	AklanonBisayan,
		344	TausugJolo_D,
		345	Mamanwa,
		346	Mansaka,
		347	Kalagan,
		348	Tagalog,
		349	TagbanwaAborlan_D,
		350	PalawanBatak,
		351	TagbanwaKalamianCoronIsland_D,
		352	Hanunoo,
		353	Itbayaten,
		354	Iraralay,
		355	Imorod,
		356	Yami,
		357	Ivasay,
		358	Isamorong,
		359	Babuyan,
		360	Itbayat,
		361	Ilokano,
		362	Agta,
		363	Gaddang,
		364	Ibanag,
		365	AttaPamplona,
		366	IsnegDibagatKabugaoIsneg,
		367	DumagatCasiguran,
		368	ItnegBinongan,
		369	KalingaGuinaangLubuagan_D,
		370	Balangaw,
		371	BontokGuinaang,
		372	KankanayNorthern,
		373	IfugaoAmganad,
		374	IfugaoBatad,
		375	IfugaoBayninan,
		376	KakidugenIlongot,
		377	Pangasinan,
		378	Inibaloi,
		379	KallahanKayapaProper,
		380	KallahanKeleyqiq,
		381	Kapampangan,
		382	SambalBotolan,
		383	GorontaloHulondalo,
		384	Kaidipang,
		385	BolaangMongondow,
		386	Inabaknon,
		387	Bajo,
		388	SamalSiasi_D,
		389	Yakan,
		390	Mapun,
		391	Puyuma,
		392	Rukai,
		393	Tsou,
		394	Kanakanabu,
		395	Saaroa
	;
	TREE * UNTITLED = [&U] ((((1:1322.288,2:1322.288):1651.282,3:2973.57):22.473,4:2996.043,5:2996.043,6:2996.043):1351.793,7:4347.836,8:4347.836,(9:2194.971,10:2194.971):2152.865,(11:4165.4,((((((12:1897.901,13:1897.901):334.12,((14:1915.035,15:1915.035,(16:1899.996,17:1899.996):15.039,((18:0.942,19:0.942):1913.164,((((((20:188.096,21:188.096):7.895,22:195.991):259.082,(((23:172.327,24:172.327):0.972,25:173.299):0,26:173.299):281.774):0,27:455.073):86.154,28:541.227):0.26,29:541.487):1372.619):0.929,30:1915.035):190.116,31:2105.151):126.87):738.1,(((32:1340.889,33:1340.889):1064.406,34:2405.295)protochamic:6.547,35:2411.842):558.279)malayicchamic:1171.189,((((((((36:1319.071,37:1319.071):7.879,(38:938.127,(39:476.201,40:476.201):461.926):388.823,(((41:971.126,42:971.126):1.818,(43:0.001,44:0.001):972.943):214.306,((45:531.144,46:531.144):2.019,(47:533.162,48:533.162):0.001):654.087):139.7):1338.089,(49:2158.072,50:2158.072):506.967):792.876,((((((51:962.342,(52:0.013,53:0.013):962.329):56.501,((((54:480.253,55:480.253):0.014,56:480.267):0.103,57:480.37):74.646,(58:386.368,(59:327.508,60:327.508):58.86):168.648):463.827):6.579,(61:1016.338,62:1016.338):9.084,((63:0.002,64:0.002):1017.563,65:1017.565):7.857):458.044,((66:1108.245,(67:112.415,(68:111.683,(69:111.683,70:111.683):0):0.732):995.83):0,71:1108.245):375.221):13.082,72:1496.548):1917.741,(((73:866.016,74:866.016):0,75:866.016):1587.555,(76:1224.403,77:1224.403):1229.168):960.718):43.626,((78:1865.41,79:1865.41):339.256,80:2204.666,81:2204.666):1253.249,82:3457.915,(((((((83:840.699,84:840.699):650.418,(85:1480.514,86:1480.514):10.603):1200.424,(87:2.126,88:2.126):2689.415):84.103,(89:2128.973,90:2128.973):646.671):590.062,(((91:2396.492,(((((((((92:670.847,93:670.847):1.889,94:672.736):758.344,((((95:316.823,96:316.823,(97:31.668,98:31.668):285.155):212.454,99:529.277):0.629,100:529.906):0,101:529.906):901.174)polynesian:6.833,(102:1428.513,103:1428.513)tuvtok:9.4):0.078,(((104:226.89,105:226.89):0.197,((106:189.544,107:189.544):35.871,108:225.415):1.672):891.08,109:1118.167):319.824):132.417,((110:0.001,111:0.001):1376.521,112:1376.522):193.886,((((113:302.568,114:302.568):0,115:302.568):1080.81,116:1383.378):109.26,(117:0.001999999999,118:0.001999999999):1492.636):77.77,119:1570.408):9.386,120:1579.794):199.203,(121:1769.104,122:1769.104):9.893):578.54,123:2357.537):38.955)centralpacific:182.906,(124:1900.002,(125:1888.946,((126:0.15,127:0.15):1234.068,(128:1232.982,129:1232.982):1.236,((130:851.543,(131:16.057,132:16.057):835.486):0,(((133:157.377,(134:157.377,(135:156.444,136:156.444):0.933):0):0,(137:0.001,138:0.001):157.376):85.37,139:242.747):608.796):382.675):654.728):11.056)micronesian:679.396):668.752,(((140:977.553,(141:708.012,142:708.012):269.541):131.764,((143:0.001999999999,144:0.001999999999):1109.315,(145:434.128,146:434.128):675.189):0):2138.2,(147:3000.002,(148:652.882,(149:435.882,150:435.882):217):2347.12)protorsc:247.515):0.633,((((151:1722.112,152:1722.112):764.094,153:2486.206):404.745,((154:0.001,155:0.001):2890.95,156:2890.951):0):15.713,((((157:933.624,158:933.624):749.406,(159:1667.286,160:1667.286):15.744):531.193,(((161:254.16,162:254.16):1271.477,163:1525.637):678.282,(164:1460.104,(((165:415.277,166:415.277):143.279,(167:552.948,168:552.948):5.608):470.694,(169:0.415,170:0.415):1028.835):430.854):743.815):10.304,(171:1291.201,(172:0.07,173:0.07):1291.131):923.022,(174:2211.813,(175:2179.008,176:2179.008):32.805):2.41):218.719,((177:1828.803,178:1828.803):14.521,(((179:0.001,180:0.001):1180.68,181:1180.681):1.006,182:1181.687):661.637):589.618):473.722):341.486,((((183:0.203,184:0.203):2623.855,(185:0.014,186:0.014):2624.044):20.356,(((187:795.05,188:795.05,(189:197.897,190:197.897):597.153):432.308,191:1227.358):203.766,192:1431.124):1213.29):0,((193:2160.28,((((194:135.961,195:135.961):588.196,((196:558.856,197:558.856):165.301,(198:626.191,(199:502.817,200:502.817):123.374):97.966):0):269.449,(((201:652.238,202:652.238):2.09,203:654.328):338.695,204:993.023):0.583):290.31,((((((205:315.713,206:315.713):0,207:315.713):321.273,(208:0.006999999999,209:0.006999999999):636.979):3.87,(((210:400.123,211:400.123):0,212:400.123):231.609,213:631.732):9.124):291.131,(((214:313.813,215:313.813):1.933,216:315.746):611.968,217:927.714):4.273):223.043,(((218:938.664,219:938.664):3.241,(220:26.494,221:26.494):915.411):210.862,222:1152.767):2.263):128.886):876.364):227.93,223:2388.21):256.204):603.736):117.556):42.655,((((224:372.686,225:372.686):656.649,226:1029.335):7.565,(((227:597.994,(228:558.305,229:558.305):39.689):438.906,(230:601.95,(231:601.95,232:601.95):0):434.95):0,(233:629.806,((234:556.522,235:556.522):0.88,236:557.402):72.404):407.094):0):917.336,(237:1274.769,(238:171.103,239:171.103):1103.666):679.467,(((240:756.156,241:756.156):403.257,(((242:4.1,243:4.1):1062.171,(244:667.393,245:667.393):398.878):9.001,(246:0.003,247:0.003):1075.269):84.141,248:1159.413):71.928,(249:1231.341,(250:992.079,251:992.079):239.262):0):722.895):1454.125)protooceanic:24.361,(((252:1578.205,253:1578.205):330.87,((254:1905.883,255:1905.883):3.192,256:1909.075):0):272.761,((257:932.6,(258:778.132,(259:777.068,260:777.068):1.064):154.468):1245.33,261:2177.93):3.906):1250.886):25.193,262:3457.915):89.801,((263:2255.069,(((((((264:329.184,265:329.184):4.459,266:333.643):26.959,267:360.602):0.207,268:360.809):467.213,((269:828.022,270:828.022):0,(271:5.802,272:5.802):822.22):0):1044.242,(((273:0.022,274:0.022):876.157,275:876.179):14.354,276:890.533):981.731):20.581,277:1892.845):362.224):502.062,(278:2737.46,((279:162.763,280:162.763):2570.899,281:2733.662):3.798):19.671,((282:1219.422,283:1219.422):1391.035,284:2610.457):146.674):790.585):0,285:3547.716,286:3547.716,287:3547.716):0.381,(((288:9.224,289:9.224):2438.505,(((290:1958.592,291:1958.592):0.05,292:1958.642):480.857,(293:0.001,294:0.001):2439.498):8.23):0.121,295:2447.85):1100.247):587.716,(296:2515.641,((297:800.111,(298:497.323,299:497.323):302.788):10.19,300:810.301):1705.34):1620.172,((301:2102.004,302:2102.004):261.045,303:2363.049):1772.764):5.497,304:4141.31):0,((((305:1100.001,306:1100.001)protomalagasy:1414.067,307:2514.068,(308:1602.048,309:1602.048):912.02):0,(((310:1102.305,(311:339.519,312:339.519):762.786):1.18,(313:1102.305,314:1102.305):1.18,315:1103.485):1246.444,(316:2335.482,317:2335.482):14.447,((318:1107.195,319:1107.195):566.967,320:1674.162):675.767):164.139,321:2514.068,322:2514.068):1617.607,(323:2829.541,324:2829.541):1302.134):9.635):0.012,((((((((325:415.532,326:415.532):0,327:415.532):433.273,(((((328:87.895,((329:0.01,330:0.01):87.684,331:87.694):0.201):37.999,(332:125.894,333:125.894):0):0,334:125.894):223.274,(335:306.231,336:306.231):42.937):70.789,(337:415.214,338:415.214):4.743):428.848):4.626,339:853.431):0,(((340:555.334,(((341:553.032,342:553.032):0.274,343:553.306):0.496,(344:355.984,(345:353.511,(346:0.007,347:0.007):353.504):2.473):197.818):1.532):76.422,348:631.756):221.674,(((349:130.085,350:130.085):229.77,351:359.855):403.083,352:762.938):90.492):0.001):553.713,(((353:733.245,((((354:164.666,355:164.666):1.144,356:165.81):111.235,((357:179.986,358:179.986):95.22,359:275.206):1.839):1.51,360:278.555):454.69):97.102,(361:695.223,((((362:138.916,363:138.916):0,(364:0.001,365:0.001):138.915):0.821,366:139.737):367.6,367:507.337):187.886,(((368:0.006,369:0.006):691.165,((370:283.852,(371:0.003,372:0.003):283.849):0.582,(373:160.168,374:160.168,375:160.168):124.266):406.737):0,(376:488.774,(377:488.708,((378:117.059,379:117.059):26.432,380:143.491):345.217):0.066):202.397):4.052):135.124):567.001,(381:1165.443,382:1165.443):231.905):9.796):712.056,((383:0.122,384:0.122):2117.186,385:2117.308):1.892):1999.19,(386:1626.02,((387:508.841,388:508.841,389:508.841):1097.493,390:1606.334):19.686):2492.37):22.932)PMP:24.078):182.436,391:4347.836,(392:1735.715,(393:1640.473,(394:5.35,395:5.35):1635.123):95.242):2612.121)PAN;
END;  
Tree data for Uralic. 
BEGIN TREES;
	TRANSLATE
		1	Estonian,
		2	Finnish,
		3	Hungarian,
		4	Karelian,
		5	Khanty,
		6	Komi,
		7	Livonian,
		8	Mansi,
		9	Mari,
		10	Mordvin,
		11	Nenets,
		12	Northern_Sami,
		13	Selkup,
		14	Skolt_Sami,
		15	Udmurt,
		16	Ume_Sami,
		17	Veps
	;
	TREE * UNTITLED = [&R] ((13:2091.600997,11:2091.600997):3073.558531,(((15:1190.597927,6:1190.597927):2455.415276,(((((1:564.0722532,7:564.0722532):602.3002019,((4:429.1923036,17:429.1923036):322.9885235,2:752.1808271):414.191628):1361.907467,((12:443.2853561,16:443.2853561):310.6483177,14:753.9336738):1774.346248):363.1090181,10:2891.38894):272.4142707,9:3163.80321):482.2099931):252.5379976,((8:1805.928926,5:1805.928926):1442.415884,3:3248.34481):650.2063909):1266.608327);
END;  
Tree data for Bantu. Tiv and Grassfields languages removed.
#NEXUS Begin trees;
	translate
		0	Fefe_Grassfields,
		1	Mungaka_Grassfields,
		2	Bamun_Grassfields,
		3	Kom_Grassfields,
		4	Oku_Grassfields,
		5	Aghem_Grassfields,
		6	Njen_Grassfields,
		7	Moghamo_Grassfields,
		8	Tiv_Tivoid,
		9	A11_Londo,
		10	A121_Mbonge,
		11	A122_Bakundu,
		12	A141_Lefo,
		13	A15_Manenguba,
		14	A15A_Mbuu,
		15	A15B_Mienge_NW_Manenguba,
		16	A15C_Elung_Central_Manenguba,
		17	A15C_Akossi,
		18	A15C_Mkaa,
		19	A151_Nkongho,
		20	A22_Bakweri,
		21	A24_Duala,
		22	A27_Malimba,
		23	A31_Bubi,
		24	A32C_Batanga,
		25	A33a_Yasa,
		26	A34_Benga,
		27	A41_Barombi-Kang,
		28	A42_Abo,
		29	A43a_Basaa,
		30	A44_Tunen,
		31	A45_Nyokon,
		32	A46_Nomaande,
		33	A462_Yambeta,
		34	A51_Bafia_maja,
		35	A53_Bafia_rikpa,
		36	A54_Tibea,
		37	A601_Tuki,
		38	A61_Ngoro-Asom,
		39	A61_Ngoro-Bisoo,
		40	A61_Ngoro-lunda,
		41	A62A_Nuasue,
		42	A62A_Nukalonge,
		43	A62B_Mmala,
		44	A62C_Libie,
		45	A621_Nubaca,
		46	A622_Nugunu,
		47	A63_Mangisa,
		48	Zaambo_Jarawan,
		49	Bwazza_Jarawan,
		50	Mbula_Jarawan,
		51	Bile_Jarawan,
		52	Kulung_Jarawan,
		53	Duguri_Jarawan,
		54	A71_Eton,
		55	A72a_Ewondo,
		56	A74a_Bulu,
		57	A75a_Fang_Bitam,
		58	A75a_Fang_Minvoul,
		59	A75a_Fang_Medouneu,
		60	A803_Shiwa,
		61	A81_Kwasio,
		62	A83_Mekaa,
		63	A832_Bekol,
		64	A84_Njem,
		65	A841_Badwe,
		66	A85b_Bekwil_Makokou,
		67	A85b_Bekwil_Mv,
		68	A86c_Mpiemo,
		69	A87_Bomwali,
		70	A91_Kwakum,
		71	A93_Kako,
		72	B11a_Mpongwe,
		73	B11b_Orungu,
		74	B11c_Galwa,
		75	B11d_Dyumba,
		76	B11F_Enenga,
		77	B31_Tsogo,
		78	B32_Kande,
		79	B301_Viya,
		80	B302_Himba,
		81	B304_Pinzi,
		82	B305_Vove,
		83	B21_Seki,
		84	B22a_Kele,
		85	B22b_Ngom,
		86	B22b_Koya,
		87	B22E_Mwesa,
		88	B23_Mbangwe,
		89	B24_Wumbvu,
		90	B25_Kota,
		91	B251_Shake,
		92	B252_Mahongwe,
		93	B201_Ndasa,
		94	B202_Sigu,
		95	B203_Samaye,
		96	B204_Ndambomo_Li,
		97	B204_Ndambomo_Mbadi,
		98	B204_Ndambomo_Massoukou,
		99	C101_Babole_Ep,
		100	C101_Babole_Ma,
		101	C101_Babole_Dz,
		102	C104_Aka,
		103	C105_Mbenga,
		104	C141_Bonyala,
		105	C15_Bongili,
		106	C21_Ngare,
		107	C22_Akwa,
		108	C24_Koyo,
		109	C25_Mboshi,
		110	C25A_Bunji,
		111	C25B_Olee,
		112	C25C_Ondinga,
		113	C25E_Eboyi,
		114	C322_Zamba,
		115	C323_Mpama,
		116	C32_Bobangi,
		117	C34_Sakata,
		118	C36d_Lingala,
		119	C41_Ngombe,
		120	C43A_Baati,
		121	C44_Bwa,
		122	C52_Soko,
		123	C55_Lokele,
		124	C54_Turumba_1919,
		125	C52_Soko_1919,
		126	C61_Mongo,
		127	C61E_Konda,
		128	C71_Tetela,
		129	C76_Ombo,
		130	C81_Dengese,
		131	C85_Wongo,
		132	C83_Bushong,
		133	C302_Bolondo,
		134	C37_Ebudza,
		135	C42_Ebwela,
		136	C412_Libobi,
		137	C142_Mondongo,
		138	C36g_Monyongo,
		139	C36g_Mosange,
		140	C401_Pakabete,
		141	C401_Babati_1919,
		142	D11_Mbole,
		143	D12_Lengola,
		144	D13_Metoko,
		145	D14_Enya,
		146	D20B_Vamba_1919,
		147	D201_Liko,
		148	D21_Baali,
		149	D211_Kango,
		150	D23_Kibira-Kumu_1919,
		151	D24_Songola,
		152	D25_Lega,
		153	D28_Holoholo,
		154	D301_Kare,
		155	D304_Homa_1919,
		156	D305_Nyanga-li,
		157	D311_Bila,
		158	D331_Bvanuma,
		159	D313_Mbuttu_1919,
		160	D308_Ebodo,
		161	D308_Bodo2,
		162	D32_Bira,
		163	D32_Bira_Bunia,
		164	D33_Nyali,
		165	D333_Ndaaka,
		166	D334_Mbo,
		167	D43_Nyanga,
		168	D55_Buyu,
		169	B41_Shira,
		170	B42_Sangu_Mi,
		171	B42_Sangu_Mb,
		172	B43_Punu,
		173	B44_Lumbu,
		174	B404_Ngubi,
		175	B51_Duma,
		176	B51_Duma_La,
		177	B52_Nzebi,
		178	B53_Tsaangi_Poungi,
		179	B501_Wanzi_E,
		180	B501_Wanzi_Mo,
		181	B503_Vili,
		182	B62_Mbaama,
		183	B63_Ndumu,
		184	B601_Lempini,
		185	B602_Kaningi_Nord,
		186	B602_Kaningi_Sud,
		187	B71a_Teke_Os,
		188	B71a_Teke_Dj,
		189	B71aIb_Teke_Ibali_Congo,
		190	B71aLe_Teke_Leconi,
		191	B701_Atsitsege,
		192	B77b_Fumu,
		193	B78_Wuumu,
		194	B81_Tiene,
		195	B85d_Nsongo,
		196	B86_Dzing,
		197	B865_Nzadi,
		198	B861_Ngul,
		199	B82_Buma,
		200	B86_Dinga,
		201	B84_Mbunda,
		202	B85_Yanzi,
		203	B85e_Mput,
		204	B862_Lwel,
		205	B864_Ngong,
		206	B863_Pindi,
		207	H11_Beembe,
		208	H111_Hangala,
		209	H12_Civili_Congo,
		210	H16_Kikongo,
		211	H16c_Yombe,
		212	H16f_Laadi,
		213	H16g_Ntandu,
		214	H31_Yaka,
		215	H321_Soonde,
		216	H32_Suku,
		217	H41_Mbala,
		218	H42_Hunganna,
		219	H16a_Kisikongo_2013,
		220	H16a_Kisolongo_DRC_2012,
		221	H16b_Kindibu_2013,
		222	H16g_Kimpangu_2012,
		223	H16h_Kinkanu_2012,
		224	H16d_Ciwoyo_DRC_2012,
		225	H16c_Kiyombe_DRC_1982,
		226	H13_Kikunyi_1989,
		227	H131_Kisundi_Congo_Kimongo_1988,
		228	H21a_Kimbundu,
		229	H16_Cizobe,
		230	H16_Kimbata_Ngidinga,
		231	H16_Kimbeko,
		232	H16_Cimbala,
		233	H16_Cilinji,
		234	L11_Pende,
		235	L13_Kwese,
		236	L23_Songe,
		237	L31a_Luba-Kasai,
		238	L32_Kanyok,
		239	L34_Hemba,
		240	L35_Sanga,
		241	L41_Kaonde,
		242	L51_Salampasu,
		243	L52_Lunda,
		244	K11_Ciokwe,
		245	K14_Lwena,
		246	K15_Mbunda,
		247	K21_Lozi,
		248	K31_Luyana,
		249	K33_Kwangali,
		250	K332_Rumanyo,
		251	R11_Umbundu,
		252	R21_Kwanyama,
		253	R22_Ndonga,
		254	R31_Herero,
		255	L12b_Holu,
		256	L53_Runda,
		257	L221_Lwalwa,
		258	L33_Luba-Shaba,
		259	L62_Nkoya,
		260	JD53_Shi,
		261	JD62_Rundi,
		262	JD64_Shubi,
		263	JD65_Hangaza,
		264	JD66_Kiha,
		265	JD67_Kivinza,
		266	JE11_Runyoro,
		267	JE12_Rutooro,
		268	JE13_Runyankore,
		269	JE14_Rukiga,
		270	JE15_Luganda,
		271	JE16_Lusoga,
		272	JE17_Gwere,
		273	JE21_Runyambo,
		274	JE22_Haya,
		275	JE23_Zinza,
		276	JE24_Kerebe,
		277	JE25_Jita,
		278	JE25_Kilegi,
		279	JE25_Mkwaya,
		280	JE31_Lumasaaba,
		281	JE31c_Bukusu,
		282	JE32_Luyia,
		283	JE34_Samialugwe,
		284	JE401_Ngoreme,
		285	JE403_Suba,
		286	JE41_Maragoli,
		287	JE42_Gusii,
		288	JE43_Kuria,
		289	JE43_Kuria_Mago,
		290	JE43_Kuria_Tari,
		291	JE44_Zanaki,
		292	JE404_Shasi,
		293	JE402_Ikizu,
		294	JE45_Nata,
		295	E46_Sonjo,
		296	E51_Kikuyu,
		297	E52_Embu,
		298	E52_Mbeere,
		299	E53_Meru,
		300	E53_Igoji,
		301	E53_Miutini,
		302	E53_Imenti,
		303	E53_Tigania,
		304	E53_Meruimenti,
		305	E53_Merutig,
		306	E531_Muthambi,
		307	E531_Mwimbi,
		308	E54_Tharaka,
		309	E541_Chuka,
		310	E55_Kamba,
		311	E55_Kamba_Mach,
		312	E55_Kamba_Kitu,
		313	E56_Daiso,
		314	E622C_Lema,
		315	E621B_Machame,
		316	E621C_Siha,
		317	E621D_Kibosho,
		318	E622A_Kimochi,
		319	E622C_Mamba,
		320	E623D_Keni,
		321	E622C_Vunjo,
		322	E623A_Kiseri,
		323	E623_Mkuu,
		324	E64_Kahe,
		325	E65_Gweno,
		326	E701_Elwana,
		327	E71A_Upper_Pokomo,
		328	E72a_Giryama,
		329	E73_Digo,
		330	E74a_Dawida,
		331	E74a_Tuveta,
		332	F12_Bende,
		333	F21_Ntuzu,
		334	F21_Sukuma,
		335	F22_Nyamwezi,
		336	F23_Sumbwa,
		337	F24_Kimbu,
		338	F25_Bungu,
		339	F31_Nyiramba,
		340	F32_Nyaturucha,
		341	F32_Nyaturuwil,
		342	F33_Langi,
		343	G11_Gogo,
		344	G12_Kagulu,
		345	G22_Asu,
		346	G22A_North_Pare,
		347	G22B_South_Pare,
		348	G23_Sambaa,
		349	G24_Bondei,
		350	G32_Doe,
		351	G31_Zigua,
		352	G32_Kwere,
		353	G33_Zaramo,
		354	G34_Nguungulu,
		355	G35_Luguru,
		356	G36_Kami,
		357	G37_Kutu,
		358	G39_Saghala,
		359	G401_Mwani,
		360	G41_Bajuni,
		361	G412_Mwiini,
		362	G42_Swahili,
		363	G42a_Amu,
		364	G42d_Unguja,
		365	G43_Kae,
		366	G44a_Ngazija,
		367	G44b_Ndzwani,
		368	G44D_Maore,
		369	G51_Pogoro,
		370	G52_Ndamba,
		371	G61_Sangu,
		372	G62_Hehe,
		373	G63_Bena,
		374	G64_Pangwa,
		375	G65_Kinga,
		376	G66_Wanji,
		377	M11_Pimbwe,
		378	M12_Lungwa,
		379	M13_Fipa,
		380	M14_Rungu,
		381	M15_Mambwe,
		382	M21_Ndali,
		383	M21_Wanda,
		384	M22_Namwanga,
		385	M23_Nyiha,
		386	M24_Malila,
		387	M25_Safwa,
		388	M28_Lambya,
		389	M31_Nyakyusa,
		390	M42_Bemba,
		391	M41_Taabwa,
		392	M52_Lala,
		393	M54_Lamba,
		394	M61_Lenje,
		395	M62_Soli,
		396	M64_Tonga,
		397	N11_Manda,
		398	N12_Ngoni,
		399	N13_Matengo,
		400	N14_Mpoto,
		401	N21_Tumbuka_Malawi,
		402	N31_Chewa,
		403	N42_Kunda,
		404	P11_Ndengeleko,
		405	P12_Rufiji,
		406	P13_Matumbi,
		407	P14_Ngindo,
		408	P15_Mbunga,
		409	P21_Yao,
		410	P22_Mwera,
		411	P23_Simakonde,
		412	P25_Mabia,
		413	P31_Emakhua,
		414	P31G_Ikorovere,
		415	S11_Shona,
		416	S16_Kalanga,
		417	S21_Venda,
		418	S31_Tswana,
		419	S311_Shekgalagari,
		420	S41_Xhosa,
		421	S42_Zulu,
		422	S44_Ndebele,
		423	S51_Tshwa,
		424	S53_Tsonga;
		tree tree.592740000.61400.931765 = ((8:6299.27326984,((5:1120.4726685204,(4:501.647504177,3:501.647504177):618.8251643434):394.6766896644,((6:356.3787256772,7:356.3787256772):882.3228739387,(0:415.6317577164,(2:295.222080864,1:295.222080864):120.4096768523):823.0698418995):276.4477585689):4784.1239116553):39.8314602059,((((23:2410.589289624,((52:516.5645001059,53:516.5645001059):490.5217607476,((49:544.0002804785,50:544.0002804785):160.0645050606,(48:546.1842302469,51:546.1842302469):157.8805552923):303.0214753144):1403.5030287704):488.8742660563,((36:1074.4666132059,(35:405.3770698385,34:405.3770698385):669.0895433674):1318.7751478346,(31:1967.3884320279,((32:903.3845565191,30:903.3845565191):780.5084049304,(33:1535.8999028438,(37:1330.7819585372,(46:1164.3714276358,((43:174.1168034781,44:174.1168034781):425.3299014921,(41:516.9198029091,(45:360.6194254809,42:360.6194254809):156.3003774282):82.5269020611):564.9247226656):166.4105309015):205.1179443066):147.9930586057):283.4954705783):425.8533290127):506.2217946397):355.1144523216,(((29:1950.9926607825,(28:266.0725897681,27:266.0725897681):1684.9200710144):277.6468118294,((40:1354.0503804495,(38:667.672500308,39:667.672500308):686.3778801414):73.3999439897,((54:404.1541747146,47:404.1541747146):700.4729484267,(55:408.1935967939,(56:255.1144589354,(57:108.0858368849,(58:33.0759141956,59:33.0759141956):75.0099226892):147.0286220505):153.0791378585):696.4335263474):322.8232012979):801.1891481728):550.1036327958,(((21:466.3566052923,22:466.3566052923):887.4210947879,(25:876.436759117,(26:191.9482087048,24:191.9482087048):684.4885504122):477.3409409632):776.0873376686,((20:1499.0738507006,(11:847.1808047057,(10:341.2139501776,9:341.2139501776):505.9668545281):651.8930459948):469.0279944044,(12:1595.4230219079,((18:291.986994491,17:291.986994491):791.0035209533,(16:853.635386577,(19:657.8391075918,(14:476.6210926686,(15:258.1327356958,13:258.1327356958):218.4883569728):181.2180149232):195.7962789852):229.3551288674):512.4325064636):372.678823197):161.7631926439):648.8780676589):475.8349025942):1404.2895373209,(((((98:463.3348923965,97:463.3348923965):375.3878042505,(96:420.298964682,91:420.298964682):418.423731965):528.5643206424,((88:666.8572701769,87:666.8572701769):64.4239522714,(84:433.2769807924,(85:155.2816786365,86:155.2816786365):277.9953021559):298.0042416559):636.0057948411):1453.1755445051,(83:2373.047874007,((70:546.720193181,71:546.720193181):853.055440841,(((62:797.8598148434,63:797.8598148434):123.6252536566,(61:781.8548215796,60:781.8548215796):139.6302469205):151.9055663835,((64:144.8310351413,65:144.8310351413):894.1875059378,(68:954.0906044198,(69:262.4298359386,(66:104.8570078621,67:104.8570078621):157.5728280765):691.6607684811):84.9279366593):34.3720938044):326.3849991384):973.2722399851):447.4146877875):1533.8751794944,(((82:1260.2135394474,79:1260.2135394474):979.652389054,(77:2180.2239943115,((80:219.3849892546,(78:167.8456872893,81:167.8456872893):51.5393019653):1564.0702024897,((76:104.7797754227,75:104.7797754227):227.6887536119,(74:283.8968758583,(72:209.6864318462,73:209.6864318462):74.2104440121):48.5716531763):1450.9866627097):396.7688025672):59.6419341898):1773.4375769533,(((94:793.8712183463,(93:391.4315237648,89:391.4315237648):402.4396945814):938.2713285434,(95:714.7054340573,(90:334.2357676623,92:334.2357676623):380.4696663951):1017.4371128323):2210.1519635837,(((((103:1456.8506035649,118:1456.8506035649):18.9193291888,((135:794.5307769221,134:794.5307769221):318.9182241467,(133:1012.5946512216,(139:761.3660139016,(138:594.6118720754,(136:429.639167228,137:429.639167228):164.9727048474):166.7541418262):251.2286373199):100.8543498472):362.3209316849):1882.4231993397,((102:2272.8690687027,(101:1046.4698393195,100:1046.4698393195):1226.3992293832):44.8235115823,((116:1633.3485110883,((115:457.736372727,105:457.736372727):740.385526879,(99:823.9419243525,114:823.9419243525):374.1799752536):435.2266114822):268.9820416109,((107:1066.1978831082,104:1066.1978831082):128.9478438871,(113:915.7221340365,(106:872.5400755044,((108:469.6448970914,109:469.6448970914):199.2922741107,(110:468.5077907845,(112:286.9261055954,111:286.9261055954):181.5816851891):200.4293804177):203.6029043023):43.182058532):279.4235929588):707.1848257038):415.3620275859):1040.5005518084):111.5864169941,(((131:728.5472531992,132:728.5472531992):1915.6795878931,((128:941.1110561708,129:941.1110561708):841.349800165,(130:1635.3409327695,(126:1298.987417081,127:1298.987417081):336.3535156885):147.1199235664):861.7659847565):546.0790186618,(((123:2513.7399466828,(124:1792.3927352389,142:1792.3927352389):721.3472114439):48.6550210554,(143:2042.7143064284,(125:425.415081653,122:425.415081653):1617.2992247754):519.6806613099):560.366846308,(119:2949.3850296096,(141:2445.726585181,((159:1361.8245617452,((161:209.0165335697,160:209.0165335697):849.971830943,(164:691.9310483157,(158:589.2580838303,(165:311.0449410374,166:311.0449410374):278.2131427929):102.6729644854):367.057316197):302.8361972325):975.8665581217,((163:1325.7521294386,(150:900.4040606862,(149:755.6412979308,(157:367.9517272603,162:367.9517272603):387.6895706705):144.7627627554):425.3480687523):904.9445205729,((147:680.6795340496,148:680.6795340496):1030.5348443041,(155:1542.2027250814,(140:1082.5388513439,(121:528.5694492044,120:528.5694492044):553.9694021396):459.6638737375):169.0116532723):519.4822716577):106.9944698555):108.0354653141):503.6584444285):173.3767844367):67.5440457078):279.4736893335):372.5863781104,(((((209:1559.1603910429,211:1559.1603910429):656.9092062194,(173:1698.8189507155,(174:1366.150197167,((169:743.2423655359,172:743.2423655359):315.4156102838,(170:529.4001292815,171:529.4001292815):529.2578465381):307.4922213473):332.6687535485):517.2506465468):241.4020444843,((218:744.7151282251,(214:278.1011742252,216:278.1011742252):466.6139539999):1160.2695524907,(((207:787.6704173871,212:787.6704173871):23.0519279929,(227:560.3402949946,(208:506.527821775,226:506.527821775):53.8124732196):250.3820503854):426.3229176659,(((210:560.4072636804,221:560.4072636804):383.2384332029,(213:526.136889643,(222:425.2774612489,(230:280.6519408454,(231:263.8867704959,223:263.8867704959):16.7651703495):144.6255204035):100.8594283941):417.5088072403):238.3416307907,((219:494.4545367421,220:494.4545367421):242.9394713488,(232:686.4930487502,(225:463.8023924494,(233:276.224163961,(229:165.4514921278,224:165.4514921278):110.7726718332):187.5782284884):222.6906563008):50.9009593407):444.5933195831):55.0579353719):667.9394176698):552.4869610308):725.6885733798,(((194:1871.0750327575,117:1871.0750327575):32.7702998508,((201:778.9051071938,((206:402.4626773653,195:402.4626773653):327.6346225427,(202:431.8684620518,205:431.8684620518):298.2288378562):48.8078072857):844.5892010956,(199:1091.3857201445,((200:626.2512145615,203:626.2512145615):247.8209451796,(196:687.4308996272,(204:604.247469123,(198:321.8145102686,197:321.8145102686):282.4329588543):83.1834305042):186.6412601139):217.3135604034):532.1085881449):280.351024319):600.5678190484,((181:1749.4579397103,((179:119.2675534223,175:119.2675534223):1372.8268142301,((176:177.0114261158,180:177.0114261158):884.8147861225,(177:414.0881885308,178:414.0881885308):647.7380237074):430.2681554142):257.3635720579):172.6428241195,((193:1159.5756764334,(189:494.6818273217,192:494.6818273217):664.8938491117):404.4011111698,((186:842.9805294943,191:842.9805294943):628.9719975797,(185:807.9537757645,(183:606.8544853547,((184:253.0694716186,182:253.0694716186):208.7978029998,(188:203.4378611541,(190:61.0986626889,187:61.0986626889):142.3391984652):258.4294134643):144.9872107363):201.0992904097):663.9987513095):92.0242605293):358.1239762265):582.3123878269):678.7470634696):361.6817566146,((257:2695.3679031921,((228:1644.063298727,(255:1552.991819222,234:1552.991819222):91.071479505):299.7837712195,(215:1306.8862984034,(235:594.2300363611,217:594.2300363611):712.6562620423):636.9607715431):751.5208332456):586.1427532242,(((242:1881.7570695714,(256:1730.3315699496,243:1730.3315699496):151.4254996217):1099.6733917431,((246:1555.0453014099,(244:797.80635563,245:797.80635563):757.2389457799):1230.610540334,(248:1653.9068052094,((249:414.2876600848,250:414.2876600848):1124.0115866162,(251:921.4970482878,(254:814.2168452383,(253:371.3026267853,252:371.3026267853):442.914218453):107.2802030495):616.8021984132):115.6075585084):1131.7490365345):195.7746195706):146.3915042143,((259:813.6114360071,154:813.6114360071):2137.0428139818,(((238:654.1490960682,237:654.1490960682):1092.2155381227,((240:681.4147769485,241:681.4147769485):807.1462505136,(239:1070.7683430244,(236:780.7201492642,258:780.7201492642):290.0481937602):417.7926844377):257.8036067288):1058.484628023,(((153:1402.0044338227,146:1402.0044338227):935.7466411737,((152:1452.1536221143,168:1452.1536221143):170.1927213418,(145:1580.7804149939,((151:1496.9139797966,144:1496.9139797966):14.6019601437,(156:583.4359540489,167:583.4359540489):928.0799858913):69.2644750537):41.5659284622):715.4047315403):344.9453038519,(((396:512.7881186073,(395:326.2074074249,394:326.2074074249):186.5807111824):1594.8022942332,(391:916.0448380498,(390:330.1288757996,(393:208.7604734642,392:208.7604734642):121.3684023355):585.9159622502):1191.5455747907):392.4095871595,(((260:1811.6054427061,((265:816.477221273,264:816.477221273):250.5389034304,(261:756.9785174539,(262:262.2973807565,263:262.2973807565):494.6811366974):310.0376072495):744.5893180027):352.3739352749,(((279:1108.0017058146,(278:341.3681748904,277:341.3681748904):766.6335309242):512.078230933,(((294:572.5024755502,293:572.5024755502):182.9166433304,(291:753.9776965582,292:753.9776965582):1.4414223223):446.8157256501,(287:997.8007759258,(284:910.0397482678,(285:524.6155137757,(288:382.5635649305,(290:112.0143732633,289:112.0143732633):270.5491916671):142.0519488452):385.4242344921):87.761027658):204.4340686049):417.8450922169):392.5265978075,((276:1204.082582992,(275:932.4075780945,((273:361.6665453553,274:361.6665453553):464.7192569442,((268:513.179160941,269:513.179160941):196.2026654419,(266:322.3636863254,267:322.3636863254):387.0181400575):117.0039759166):106.021775795):271.6750048975):677.5384389069,((270:1042.9299819527,(271:938.0346462572,272:938.0346462572):104.8953356955):344.7363124603,(283:1069.7960478828,((286:645.3877015891,282:645.3877015891):340.6948786159,(281:235.5065495678,280:235.5065495678):750.5760306372):83.7134676778):317.8702465302):493.9547274859):130.9855126562):151.3728434258):275.7817057134,((((336:711.9477143648,332:711.9477143648):1155.0864539725,((335:628.4773078025,(333:315.8976280117,334:315.8976280117):312.5796797908):1080.4920515765,((341:343.478371511,340:343.478371511):780.4434152157,(337:473.1945619566,339:473.1945619566):650.7272247701):585.0475726522):158.0648089583):383.8597644714,(((377:64.7273335729,378:64.7273335729):1391.6711709768,((384:443.1922285681,383:443.1922285681):771.8974570123,(379:965.9890310787,(380:529.9463867461,381:529.9463867461):436.0426443326):249.1006545017):241.3088189692):713.5745322127,(338:1688.7325045202,((389:1109.4450415602,382:1109.4450415602):235.7714847309,(388:551.4101017964,(385:469.2409025264,(386:221.8286896263,387:221.8286896263):247.4122129001):82.16919927):793.8064244947):343.5159782291):481.2405322422):80.9208960462):121.843576491,(((((413:471.8320056632,414:471.8320056632):1301.3769186358,(401:1317.9959641728,(402:923.5001586635,403:923.5001586635):394.4958055093):455.2129601261):93.6544723359,((416:783.8793414695,415:783.8793414695):798.341664555,(417:1542.6730936603,((247:1066.3530646996,(418:567.6431432147,419:567.6431432147):498.709921485):286.7740648687,((424:516.5794594827,423:516.5794594827):562.9792621619,(422:321.2265664676,(420:262.5100190423,421:262.5100190423):58.7165474253):758.332155177):273.5684079238):189.5459640919):39.5479123642):284.6423906104):237.2344903976,((((409:948.3059878741,410:948.3059878741):493.4291347882,(411:803.3464779847,412:803.3464779847):638.3886446776):165.8246122238,((400:873.8879129086,399:873.8879129086):474.787189997,(407:1250.3884741391,(406:723.5653745429,(405:438.4025844651,404:438.4025844651):285.1627900778):526.8230995962):98.2866287665):258.8846319805):461.2777275768,((369:1371.4988151413,(408:719.6357207677,370:719.6357207677):651.8630943736):557.0942691534,((397:924.0976314164,398:924.0976314164):657.2767348892,((372:661.1539962182,373:661.1539962182):513.8340247046,((376:751.8401698747,371:751.8401698747):219.564896788,(374:576.730409104,375:576.730409104):394.6746575587):203.58295426):406.3863453828):347.2187179891):140.2443781682):35.2604245695):142.9378698262,((342:1665.7263083464,((351:846.0200127974,(354:521.4578240833,(348:292.66299411,349:292.66299411):228.7948299733):324.5621887141):631.526163261,((344:820.0216948302,343:820.0216948302):630.9528827088,(350:1365.5317105128,(352:1269.4779738466,((353:567.2824809194,357:567.2824809194):364.8094111868,(356:220.9497113094,355:220.9497113094):711.1421807968):337.3860817404):96.0537366662):85.4428670262):26.5715985195):188.1801322879):403.1993934781,((((327:821.0108766618,326:821.0108766618):491.3588273241,(329:763.7466014702,328:763.7466014702):548.6231025157):333.3229009495,((366:581.4829481457,(367:475.7190525783,368:475.7190525783):105.7638955674):857.0039268533,((363:826.5037111562,(360:415.048868876,361:415.048868876):411.4548422801):189.3744457092,(359:906.6255904332,(365:614.9706542814,(362:128.1917667208,364:128.1917667208):486.7788875606):291.6549361518):109.2525664321):422.6087181337):207.2057299364):314.7465495691,((345:692.4531197076,(331:578.7237645011,(347:305.5582789283,346:305.5582789283):273.1654855728):113.7293552065):1075.7041002501,((325:1484.3807058555,((322:676.2998772898,(320:581.3223007872,323:581.3223007872):94.9775765026):660.8855070489,((317:1155.031574462,(315:797.5337407462,(316:464.5043893378,299:464.5043893378):333.0293514084):357.4978337158):166.6542266786,(324:816.3155808909,(318:584.9121807531,(314:313.7288109602,(319:193.9082925243,321:193.9082925243):119.8205184359):271.183369793):231.4034001378):505.3702202497):15.4995831981):147.1953215168):269.3354589058,((358:1174.6506946035,330:1174.6506946035):408.7849527724,(295:1416.853795438,(313:1291.2531222248,((310:494.2024289998,(311:248.1625667893,312:248.1625667893):246.0398622105):324.6217552005,((309:620.073910099,(297:409.5199816298,(298:345.3558344095,296:345.3558344095):64.1641472203):210.5539284691):0.195067082,(308:461.445028971,((307:72.6202439974,306:72.6202439974):362.388337204,(300:359.5154323047,(301:277.2788325625,((305:88.5877815665,303:88.5877815665):116.6970416599,(304:49.1696530068,302:49.1696530068):156.1151702196):71.9940093361):82.2365997422):75.4931488966):26.4364477696):158.8239482099):198.5552070194):472.4289380244):125.6006732132):166.5818519379):170.2805173854):14.4410551965):192.2819345468):108.48654732):178.1100550342):125.701752441):67.0235743947):60.2389163057):182.6963788484):122.1528833655):145.8049877751):177.1677155399):153.6886908875):263.3313153247):297.5239554569):99.9285832754):71.0089949813):341.0342358342):304.5298040339):1680.2371847231);

end;
